# Supplementary material for: A Photo-Smiles Rearrangement: Mechanistic Investigation of the Formation of Blatter Radical Helicenes
Source: J Org Chem. 2025 Feb 5;90(6):2386–92. doi: 10.1021/acs.joc.4c02893 (PMC11833871; doi:10.1021/acs.joc.4c02893)
Supplement: Supplementary file 2 — jo4c02893_si_002.zip [file jo4c02893_si_002.zip]

Archive with 10 entries (9 files):
- FIDs/
- __MACOSX/._FIDs
- FIDs/1[7]H.ZIP
- __MACOSX/FIDs/._1[7]H.ZIP
- FIDs/1[5]H.ZIP
- __MACOSX/FIDs/._1[5]H.ZIP
- FIDs/1[4]H.ZIP
- __MACOSX/FIDs/._1[4]H.ZIP
- FIDs/1[6]H.ZIP
- __MACOSX/FIDs/._1[6]H.ZIP
